# Supplementary material for: Dietary Patterns and Factors Associated with Food Affinity in Pregnant Women from Quito, Ecuador
Source: Nutrients. 2024 Feb 7;16(4):475. doi: 10.3390/nu16040475 (PMC10892012; doi:10.3390/nu16040475)
Supplement: Supplementary file 1 [file nutrients-16-00475-s001.zip]

Archive with 1 entries (1 files):
- nutrients-2817680-supplementary.pdf
